# Supplementary material for: Identification and Validation of a Novel Six-Gene Expression Signature for Predicting Hepatocellular Carcinoma Prognosis
Source: Front Immunol. 2021 Dec 1;12:723271. doi: 10.3389/fimmu.2021.723271 (PMC8671815; doi:10.3389/fimmu.2021.723271)
Supplement: Supplementary file 1 [file DataSheet_1.zip]

Archive with 2 entries (2 files):
- Supplementary Figure 1.pdf
- Supplementary_Table(1-7).xls
