# Supplementary material for: Identification and Validation of a Novel Six-Gene Expression Signature for Predicting Hepatocellular Carcinoma Prognosis
Source: Front Immunol. 2021 Dec 1;12:723271. doi: 10.3389/fimmu.2021.723271 (PMC8671815; doi:10.3389/fimmu.2021.723271)
Supplement: Supplementary file 1 [file DataSheet_1.zip › Supplementary_Table(1-7).xls]

## Sheet: Table1
gene	KM	B	SE	HR	HR.95L	HR.95H	pvalue
CRHBP	0.0132903	-0.221037	0.0904883	0.801687	0.671399	0.957257	0.0145771
VIPR1	0.00858941	-0.389526	0.149959	0.677378	0.504877	0.908817	0.00938924
FCN3	0.0318861	-0.163743	0.0668756	0.84896	0.744668	0.967859	0.0143464
UBE2T	0.00262039	0.30829	0.0808331	1.3611	1.16167	1.59475	0.000136789
COLEC10	0.0107119	-0.252521	0.0903528	0.77684	0.650763	0.927342	0.00519262
ADRA2B	9.99e-05	-0.433379	0.175764	0.648315	0.459384	0.914948	0.0136751
CDKN3	0.0132544	0.239006	0.0689791	1.26999	1.10939	1.45383	0.000530435
CDC25C	0.000592606	0.352368	0.0827791	1.42243	1.2094	1.67299	2.07e-05
CDCA5	0.000206911	0.337508	0.0779788	1.40145	1.20282	1.63288	1.5e-05
NUF2	0.000189561	0.330482	0.0729855	1.39164	1.20615	1.60565	5.95e-06
CENPF	0.0104946	0.278716	0.072325	1.32143	1.14678	1.52268	0.000116363
PRC1	0.00327362	0.256455	0.0741759	1.29234	1.11748	1.49457	0.000545453
DNASE1L3	8.23e-05	-0.262947	0.0669792	0.768783	0.674203	0.87663	8.64e-05
SPC24	0.00207784	0.250403	0.0768869	1.28454	1.10485	1.49346	0.00112689
KIFC1	1.44e-05	0.302118	0.0676221	1.35272	1.18481	1.54443	7.9e-06
SKA1	0.00342389	0.351202	0.0729777	1.42077	1.23142	1.63924	1.49e-06
TROAP	0.00579144	0.305772	0.0721134	1.35767	1.17872	1.56379	2.23e-05
NDC80	0.000511788	0.44067	0.0842211	1.55375	1.31732	1.83261	1.67e-07
HJURP	0.00138187	0.389309	0.0783563	1.47596	1.26584	1.72096	6.75e-07
CENPL	0.000263239	0.46301	0.109429	1.58885	1.28214	1.96893	2.33e-05
MELK	0.00145123	0.343276	0.0751602	1.40956	1.21648	1.63327	4.94e-06
PZP	0.010842	-0.269746	0.10791	0.763573	0.618013	0.943418	0.0124288
CCNB1	0.000238534	0.364547	0.0738222	1.43986	1.2459	1.66402	7.89e-07
KIF4A	0.00125621	0.302732	0.0687388	1.35355	1.18294	1.54877	1.06e-05
RACGAP1	0.00115868	0.366028	0.0850115	1.442	1.22068	1.70344	1.67e-05
NEK2	0.000867812	0.291443	0.0713836	1.33836	1.16362	1.53934	4.45e-05
EXO1	0.000274225	0.402969	0.0898892	1.49626	1.25457	1.78452	7.36e-06
NCAPG	0.00354414	0.397751	0.0801473	1.48847	1.27209	1.74166	6.95e-07
ASPM	0.000914059	0.274117	0.0766526	1.31537	1.13188	1.5286	0.000348774
BUB1	0.000880846	0.386638	0.0842694	1.47202	1.24791	1.73638	4.47e-06
BIRC5	0.000180988	0.303399	0.0637289	1.35445	1.19541	1.53465	1.93e-06
CDK1	0.00017564	0.315332	0.0702117	1.37071	1.19449	1.57294	7.08e-06
KIF2C	6.79e-06	0.379995	0.0701763	1.46228	1.27437	1.67789	6.13e-08
CDCA8	5.33e-05	0.400418	0.074904	1.49245	1.28867	1.72845	9e-08
DLGAP5	0.00102942	0.395439	0.0768971	1.48504	1.27727	1.7266	2.71e-07
FLVCR1	0.00162897	0.450324	0.104482	1.56882	1.27832	1.92534	1.63e-05
CENPA	0.000522143	0.437603	0.0759834	1.54899	1.33466	1.79774	8.45e-09
PTTG1	9.8e-05	0.33507	0.0689823	1.39804	1.22124	1.60043	1.19e-06
KIF20A	0.00332272	0.40614	0.076142	1.50101	1.29292	1.74259	9.61e-08
SKA3	0.00411377	0.389023	0.0868989	1.47554	1.24446	1.74952	7.58e-06
KIF18B	0.00119728	0.324368	0.0740547	1.38316	1.19629	1.59921	1.19e-05
TOP2A	0.00184696	0.231764	0.0594007	1.26082	1.12226	1.4165	9.55e-05
HMMR	0.000168564	0.391401	0.0805994	1.47905	1.26292	1.73217	1.2e-06
AURKA	0.0010042	0.285176	0.0781916	1.33	1.14102	1.55027	0.000265175
LCAT	0.000679332	-0.238304	0.0616207	0.787963	0.69832	0.889114	0.000110061
CDC20	2.62e-05	0.316235	0.0588355	1.37195	1.22253	1.53964	7.66e-08
FOXM1	0.00569464	0.268324	0.06707	1.30777	1.14668	1.4915	6.32e-05
PLK1	0.000233754	0.36013	0.0726673	1.43352	1.24322	1.65294	7.2e-07
RRM2	0.00405571	0.32427	0.0758336	1.38302	1.19201	1.60464	1.9e-05
GHR	0.00352429	-0.226404	0.0647676	0.797396	0.702334	0.905325	0.000472944
CENPE	0.0178139	0.524238	0.104414	1.68917	1.37656	2.07277	5.15e-07
TTK	0.00712036	0.43961	0.0846252	1.5521	1.31488	1.83212	2.05e-07
DSCC1	0.00951749	0.439326	0.107931	1.55166	1.25582	1.9172	4.69e-05
DTL	0.00179097	0.247842	0.0741011	1.28126	1.10806	1.48153	0.000823866
TRIP13	5.39e-05	0.411848	0.0761787	1.50961	1.30023	1.7527	6.43e-08
E2F1	0.00295189	0.228604	0.0634397	1.25684	1.10989	1.42325	0.000313968
ANLN	0.000307604	0.351198	0.0722311	1.42077	1.23322	1.63684	1.16e-06
CDC6	0.00150296	0.297551	0.0740964	1.34656	1.16454	1.55703	5.93e-05
CDT1	0.000240121	0.294891	0.069948	1.34298	1.17093	1.54031	2.49e-05
GTSE1	0.0170216	0.368561	0.0797356	1.44565	1.2365	1.69019	3.8e-06
NCAPH	0.00327504	0.309547	0.0782972	1.36281	1.16893	1.58884	7.7e-05
MKI67	0.013657	0.313353	0.0722255	1.368	1.18743	1.57604	1.43e-05
BUB1B	0.0168575	0.339864	0.0793885	1.40476	1.20233	1.64126	1.86e-05
AURKB	0.0081941	0.274572	0.0677694	1.31597	1.15228	1.5029	5.09e-05
CDC45	0.0045872	0.348746	0.0810272	1.41729	1.20917	1.66123	1.68e-05
CENPM	0.000290534	0.284521	0.0668931	1.32913	1.16581	1.51532	2.11e-05
KIF14	0.00831264	0.345083	0.100777	1.41211	1.15901	1.72048	0.000616529
CKAP2L	0.00192914	0.371066	0.0891113	1.44928	1.21703	1.72585	3.13e-05
DEPDC1	0.000289603	0.379313	0.0835689	1.46128	1.24051	1.72134	5.65e-06
KIF18A	0.00424776	0.497112	0.0965043	1.64397	1.36066	1.98627	2.59e-07
PBK	0.00602437	0.339069	0.0709535	1.40364	1.22141	1.61306	1.76e-06
ARHGAP11A	0.0207202	0.313671	0.0884752	1.36844	1.15058	1.62755	0.000392176
ZWINT	0.000341796	0.341361	0.0752045	1.40686	1.21405	1.63029	5.65e-06
CENPW	0.00419059	0.300467	0.0758094	1.35049	1.16402	1.56682	7.39e-05
RECQL4	0.00211733	0.299322	0.0740408	1.34894	1.16673	1.55962	5.28e-05
E2F8	4.05e-05	0.303438	0.0852389	1.35451	1.14611	1.6008	0.000371056
SHCBP1	0.0102537	0.344474	0.0872352	1.41125	1.18946	1.6744	7.85e-05
KIF15	0.00279263	0.39317	0.0898095	1.48167	1.24253	1.76684	1.2e-05
IGFBP3	0.0189433	0.148621	0.063877	1.16023	1.0237	1.31497	0.019983
CCNA2	0.00204733	0.270521	0.0624973	1.31065	1.15955	1.48144	1.5e-05
ADRA1A	0.0076638	-0.194644	0.0858813	0.823127	0.695608	0.974023	0.0234248
FAM83D	0.0108079	0.314238	0.0783737	1.36922	1.17425	1.59655	6.09e-05
CENPK	0.00178777	0.396511	0.107916	1.48663	1.20322	1.8368	0.000238553
MAD2L1	0.00443382	0.402316	0.0929521	1.49528	1.24624	1.79409	1.5e-05
RAD54L	0.00102665	0.360295	0.0831529	1.43375	1.21813	1.68754	1.47e-05
ECT2	0.00410482	0.311795	0.075245	1.36588	1.17859	1.58292	3.42e-05
UHRF1	0.013762	0.274824	0.0754294	1.3163	1.1354	1.52602	0.000268993
CEP55	0.00111199	0.391959	0.075245	1.47988	1.27696	1.71504	1.9e-07
IGFALS	0.00544494	-0.106296	0.0453838	0.899159	0.822632	0.982804	0.0191729
WDR76	0.00962266	0.269468	0.0831223	1.30927	1.11243	1.54093	0.00118767
CYP2C8	0.00370976	-0.0880299	0.0347256	0.915733	0.855482	0.980229	0.0112442
OIP5	0.000692306	0.267191	0.0852281	1.30629	1.10533	1.54378	0.00171849
CHEK1	0.000181397	0.484462	0.106851	1.6233	1.31658	2.00148	5.79e-06
MASP1	0.0228299	-0.166756	0.0755696	0.846406	0.729884	0.981531	0.0273386
FAM111B	0.0204743	0.270201	0.0798309	1.31023	1.12046	1.53214	0.000712653
CYP4A11	0.0219089	-0.0941871	0.0423341	0.910112	0.837645	0.988849	0.0260911
GPSM2	0.00113787	0.506949	0.113618	1.66022	1.32878	2.07433	8.12e-06
TPX2	0.000739333	0.347276	0.0693431	1.41521	1.23536	1.62123	5.5e-07
CD5L	0.00874832	-0.118115	0.0531448	0.888594	0.800694	0.986144	0.0262487
ESR1	3.35e-05	-0.339498	0.124458	0.712128	0.55798	0.908861	0.00637582
ASPA	0.0103413	-0.280972	0.135848	0.75505	0.578551	0.985393	0.0386134
KBTBD11	0.00471556	-0.195894	0.0961674	0.8221	0.680874	0.992618	0.0416493
GRAMD1C	0.0108382	-0.217238	0.101094	0.804738	0.66009	0.981084	0.0316444
CCNE2	0.00677761	0.347173	0.107456	1.41506	1.14633	1.7468	0.00123432
TCF21	0.00038203	-0.485907	0.239226	0.615139	0.384896	0.983112	0.0422385
IGF2BP3	0.0134544	0.257571	0.0833852	1.29378	1.09871	1.52349	0.00200874
LPL	0.0278737	0.172648	0.0767159	1.18845	1.02254	1.38128	0.0244183
AFM	0.00282699	-0.130324	0.0397547	0.877811	0.81201	0.948943	0.00104466
GYS2	0.000582896	-0.112648	0.0420843	0.893465	0.822726	0.970286	0.00743443
ADH4	0.000700456	-0.107521	0.0277518	0.898058	0.850515	0.948258	0.000106896
MOGAT2	0.0409352	-0.111939	0.0473862	0.894099	0.814799	0.981117	0.0181639
SQLE	0.030016	0.154385	0.0720858	1.16694	1.01319	1.34403	0.0322194
CYP2C9	0.00121307	-0.127867	0.034711	0.87997	0.822095	0.94192	0.000229817
C7	0.0113287	-0.123453	0.0417039	0.883863	0.814491	0.959143	0.00307407
SELP	0.0071333	-0.294676	0.128056	0.744773	0.579458	0.95725	0.0213835
ABCA8	0.0259313	-0.143551	0.069038	0.866277	0.756644	0.991795	0.0375897
SPP2	0.00220633	-0.120096	0.03357	0.886835	0.830363	0.947148	0.000346905
HGFAC	0.0295718	-0.0669615	0.0327526	0.935231	0.877081	0.997236	0.0409076
CLGN	0.0316894	0.110537	0.0515791	1.11688	1.00949	1.23569	0.032109
LECT2	0.0142018	-0.106276	0.0361372	0.899176	0.837693	0.965172	0.00327242
ANGPTL1	0.00158789	-0.227203	0.0806578	0.796759	0.680254	0.933217	0.00484924

## Sheet: Table2
Gene	Coef
DNASE1L3	-0.00715326
PZP	-0.095319
FLVCR1	0.0458254
CENPA	0.184047
HMMR	0.112392
LCAT	-0.0317369
GHR	-0.0444178
GRAMD1C	-0.0149294
LPL	0.0401263
CYP2C9	-0.0168564
SPP2	-0.00563352
ANGPTL1	-0.0252657

## Sheet: Table3
Gene	chisq	df	p
PZP	0.0147256	1	0.903415
CENPA	4.029	1	0.0447245
HMMR	2.90708	1	0.0881916
LCAT	0.447956	1	0.503307
GRAMD1C	2.15e-05	1	0.996302
LPL	0.0749246	1	0.784297
ANGPTL1	0.0190414	1	0.890248
GLOBAL	6.72259	7	0.458324

## Sheet: Table4
Gene	VIF
PZP	1.11556
HMMR	1.27976
LCAT	1.07643
GRAMD1C	1.47304
LPL	1.21728
ANGPTL1	1.49456

## Sheet: Table5
Gene	Coef	HR
PZP	-0.270389	0.763083
HMMR	0.451615	1.57085
LCAT	-0.134842	0.873854
GRAMD1C	-0.262454	0.769161
LPL	0.21665	1.24191
ANGPTL1	-0.152773	0.858325

## Sheet: Table6
NAME	GS<br> follow link to MSigDB	GS DETAILS	SIZE	ES	NES	NOM p-val	FDR q-val	FWER p-val	RANK AT MAX	LEADING EDGE
HALLMARK_UNFOLDED_PROTEIN_RESPONSE	HALLMARK_UNFOLDED_PROTEIN_RESPONSE	Details ...	113	0.656684	2.0369	0	0.0108825	0.006	10145	tags=63%, list=18%, signal=77%
HALLMARK_E2F_TARGETS	HALLMARK_E2F_TARGETS	Details ...	200	0.819959	1.94806	0	0.013228	0.015	5003	tags=79%, list=9%, signal=86%
HALLMARK_DNA_REPAIR	HALLMARK_DNA_REPAIR	Details ...	149	0.612894	1.91673	0	0.0148765	0.026	14899	tags=67%, list=27%, signal=92%
HALLMARK_G2M_CHECKPOINT	HALLMARK_G2M_CHECKPOINT	Details ...	200	0.771188	1.88716	0	0.0165835	0.039	6191	tags=71%, list=11%, signal=80%
HALLMARK_UV_RESPONSE_UP	HALLMARK_UV_RESPONSE_UP	Details ...	158	0.526559	1.88271	0	0.0134553	0.04	8916	tags=40%, list=16%, signal=47%
HALLMARK_SPERMATOGENESIS	HALLMARK_SPERMATOGENESIS	Details ...	135	0.567402	1.87457	0	0.0123141	0.043	12826	tags=53%, list=23%, signal=69%
HALLMARK_GLYCOLYSIS	HALLMARK_GLYCOLYSIS	Details ...	199	0.523024	1.87424	0	0.0107233	0.043	13407	tags=53%, list=24%, signal=69%
HALLMARK_MYC_TARGETS_V2	HALLMARK_MYC_TARGETS_V2	Details ...	58	0.683594	1.87293	0	0.00963161	0.045	9202	tags=72%, list=17%, signal=87%
HALLMARK_MTORC1_SIGNALING	HALLMARK_MTORC1_SIGNALING	Details ...	200	0.566245	1.85424	0.00410678	0.0105982	0.054	9209	tags=48%, list=17%, signal=57%
HALLMARK_PI3K_AKT_MTOR_SIGNALING	HALLMARK_PI3K_AKT_MTOR_SIGNALING	Details ...	105	0.592354	1.84998	0	0.00963653	0.054	12285	tags=59%, list=22%, signal=76%
HALLMARK_MYC_TARGETS_V1	HALLMARK_MYC_TARGETS_V1	Details ...	200	0.636591	1.84273	0	0.0091932	0.056	17321	tags=86%, list=31%, signal=124%
HALLMARK_MITOTIC_SPINDLE	HALLMARK_MITOTIC_SPINDLE	Details ...	199	0.683442	1.7662	0	0.0211531	0.108	8679	tags=63%, list=16%, signal=74%
HALLMARK_PROTEIN_SECRETION	HALLMARK_PROTEIN_SECRETION	Details ...	96	0.562374	1.57068	0.0524194	0.11001	0.324	17912	tags=71%, list=32%, signal=105%
HALLMARK_REACTIVE_OXYGEN_SPECIES_PATHWAY	HALLMARK_REACTIVE_OXYGEN_SPECIES_PATHWAY	Details ...	49	0.460594	1.5645	0.0472441	0.10726	0.329	7485	tags=29%, list=14%, signal=33%
HALLMARK_WNT_BETA_CATENIN_SIGNALING	HALLMARK_WNT_BETA_CATENIN_SIGNALING	Details ...	42	0.586931	1.55332	0.0368098	0.10844	0.344	12530	tags=60%, list=23%, signal=77%
HALLMARK_P53_PATHWAY	HALLMARK_P53_PATHWAY	Details ...	200	0.466711	1.54655	0.0368098	0.106996	0.353	14096	tags=46%, list=25%, signal=61%
HALLMARK_APOPTOSIS	HALLMARK_APOPTOSIS	Details ...	161	0.46402	1.5031	0.0826613	0.13692	0.405	14502	tags=47%, list=26%, signal=64%
HALLMARK_APICAL_JUNCTION	HALLMARK_APICAL_JUNCTION	Details ...	200	0.446666	1.43355	0.110656	0.192645	0.487	17712	tags=53%, list=32%, signal=78%
HALLMARK_HEME_METABOLISM	HALLMARK_HEME_METABOLISM	Details ...	200	0.41779	1.41981	0.116959	0.196981	0.498	17015	tags=48%, list=31%, signal=69%
HALLMARK_ESTROGEN_RESPONSE_LATE	HALLMARK_ESTROGEN_RESPONSE_LATE	Details ...	199	0.391922	1.39635	0.0901639	0.210822	0.52	16878	tags=42%, list=31%, signal=60%
HALLMARK_APICAL_SURFACE	HALLMARK_APICAL_SURFACE		44	0.473702	1.36845	0.150794	0.232053	0.562	16963	tags=45%, list=31%, signal=66%
HALLMARK_IL2_STAT5_SIGNALING	HALLMARK_IL2_STAT5_SIGNALING		199	0.438222	1.36569	0.160966	0.225611	0.567	17196	tags=51%, list=31%, signal=73%
HALLMARK_HYPOXIA	HALLMARK_HYPOXIA		200	0.402178	1.34401	0.177824	0.243096	0.601	15922	tags=45%, list=29%, signal=62%
HALLMARK_IL6_JAK_STAT3_SIGNALING	HALLMARK_IL6_JAK_STAT3_SIGNALING		87	0.466907	1.33327	0.214	0.244368	0.606	13113	tags=46%, list=24%, signal=60%
HALLMARK_ANDROGEN_RESPONSE	HALLMARK_ANDROGEN_RESPONSE		100	0.417523	1.30982	0.183838	0.256846	0.624	13008	tags=40%, list=24%, signal=52%
HALLMARK_CHOLESTEROL_HOMEOSTASIS	HALLMARK_CHOLESTEROL_HOMEOSTASIS		74	0.418391	1.29949	0.178357	0.257457	0.636	18987	tags=49%, list=34%, signal=74%
HALLMARK_TGF_BETA_SIGNALING	HALLMARK_TGF_BETA_SIGNALING		54	0.486981	1.26603	0.280665	0.283098	0.668	18611	tags=61%, list=34%, signal=92%
HALLMARK_NOTCH_SIGNALING	HALLMARK_NOTCH_SIGNALING		32	0.468179	1.25978	0.233684	0.279672	0.674	18376	tags=59%, list=33%, signal=89%
HALLMARK_COMPLEMENT	HALLMARK_COMPLEMENT		200	0.388137	1.25884	0.260274	0.270907	0.675	13017	tags=41%, list=24%, signal=53%
HALLMARK_INFLAMMATORY_RESPONSE	HALLMARK_INFLAMMATORY_RESPONSE		200	0.442112	1.25776	0.291089	0.263095	0.675	17184	tags=52%, list=31%, signal=76%
HALLMARK_HEDGEHOG_SIGNALING	HALLMARK_HEDGEHOG_SIGNALING		36	0.455375	1.22896	0.253138	0.283819	0.7	14622	tags=50%, list=26%, signal=68%
HALLMARK_ALLOGRAFT_REJECTION	HALLMARK_ALLOGRAFT_REJECTION		200	0.460636	1.21926	0.316505	0.283867	0.707	18979	tags=57%, list=34%, signal=86%
HALLMARK_KRAS_SIGNALING_UP	HALLMARK_KRAS_SIGNALING_UP		200	0.391384	1.21764	0.265979	0.276546	0.707	16612	tags=49%, list=30%, signal=70%
HALLMARK_ESTROGEN_RESPONSE_EARLY	HALLMARK_ESTROGEN_RESPONSE_EARLY		200	0.360203	1.20136	0.287755	0.284008	0.717	15634	tags=38%, list=28%, signal=52%
HALLMARK_PEROXISOME	HALLMARK_PEROXISOME		104	0.322434	1.16148	0.312127	0.313865	0.754	9471	tags=25%, list=17%, signal=30%
HALLMARK_KRAS_SIGNALING_DN	HALLMARK_KRAS_SIGNALING_DN		200	0.299555	1.13613	0.236957	0.330024	0.772	19013	tags=41%, list=34%, signal=61%
HALLMARK_TNFA_SIGNALING_VIA_NFKB	HALLMARK_TNFA_SIGNALING_VIA_NFKB		200	0.390125	1.09333	0.410788	0.358324	0.789	15234	tags=41%, list=28%, signal=56%
HALLMARK_INTERFERON_GAMMA_RESPONSE	HALLMARK_INTERFERON_GAMMA_RESPONSE		200	0.370221	0.994707	0.517928	0.449752	0.845	14827	tags=39%, list=27%, signal=52%
HALLMARK_UV_RESPONSE_DN	HALLMARK_UV_RESPONSE_DN		144	0.364831	0.992686	0.497934	0.439939	0.845	11698	tags=31%, list=21%, signal=40%
HALLMARK_ADIPOGENESIS	HALLMARK_ADIPOGENESIS		200	0.243246	0.916168	0.540041	0.508095	0.872	17447	tags=31%, list=32%, signal=45%
HALLMARK_MYOGENESIS	HALLMARK_MYOGENESIS		200	0.269124	0.90512	0.542798	0.508817	0.877	17679	tags=36%, list=32%, signal=52%
HALLMARK_OXIDATIVE_PHOSPHORYLATION	HALLMARK_OXIDATIVE_PHOSPHORYLATION		200	0.216954	0.879854	0.540434	0.523474	0.883	23927	tags=41%, list=43%, signal=72%
HALLMARK_EPITHELIAL_MESENCHYMAL_TRANSITION	HALLMARK_EPITHELIAL_MESENCHYMAL_TRANSITION		200	0.31368	0.857025	0.604603	0.535882	0.892	11488	tags=26%, list=21%, signal=33%
HALLMARK_INTERFERON_ALPHA_RESPONSE	HALLMARK_INTERFERON_ALPHA_RESPONSE		97	0.323105	0.815433	0.655311	0.568728	0.902	14827	tags=31%, list=27%, signal=42%
HALLMARK_ANGIOGENESIS	HALLMARK_ANGIOGENESIS		36	0.261384	0.678214	0.791579	0.730505	0.943	11452	tags=28%, list=21%, signal=35%
HALLMARK_PANCREAS_BETA_CELLS	HALLMARK_PANCREAS_BETA_CELLS		40	0.182459	0.561326	0.961945	0.865263	0.964	26589	tags=52%, list=48%, signal=101%

## Sheet: Table7
NAME	GS<br> follow link to MSigDB	GS DETAILS	SIZE	ES	NES	NOM p-val	FDR q-val	FWER p-val	RANK AT MAX	LEADING EDGE
KEGG_PYRIMIDINE_METABOLISM	KEGG_PYRIMIDINE_METABOLISM	Details ...	97	0.646586	2.18719	0	0.00795918	0.002	9058	tags=58%, list=16%, signal=69%
KEGG_BASE_EXCISION_REPAIR	KEGG_BASE_EXCISION_REPAIR	Details ...	35	0.723682	2.01913	0	0.0322322	0.026	5725	tags=57%, list=10%, signal=64%
KEGG_CELL_CYCLE	KEGG_CELL_CYCLE	Details ...	124	0.734326	2.01835	0	0.0214882	0.026	4580	tags=60%, list=8%, signal=66%
KEGG_HOMOLOGOUS_RECOMBINATION	KEGG_HOMOLOGOUS_RECOMBINATION	Details ...	28	0.803275	1.96207	0	0.0303108	0.044	6130	tags=79%, list=11%, signal=88%
KEGG_RNA_DEGRADATION	KEGG_RNA_DEGRADATION	Details ...	59	0.686477	1.94811	0	0.0273099	0.049	12074	tags=76%, list=22%, signal=97%
KEGG_SPLICEOSOME	KEGG_SPLICEOSOME	Details ...	127	0.655899	1.91726	0.00212314	0.0356261	0.074	15131	tags=85%, list=27%, signal=117%
KEGG_OOCYTE_MEIOSIS	KEGG_OOCYTE_MEIOSIS	Details ...	112	0.583918	1.89567	0	0.0373072	0.084	6198	tags=40%, list=11%, signal=45%
KEGG_PROGESTERONE_MEDIATED_OOCYTE_MATURATION	KEGG_PROGESTERONE_MEDIATED_OOCYTE_MATURATION	Details ...	85	0.624535	1.88884	0	0.0342403	0.09	11723	tags=58%, list=21%, signal=73%
KEGG_DNA_REPLICATION	KEGG_DNA_REPLICATION	Details ...	36	0.824634	1.88689	0	0.0321021	0.093	6130	tags=83%, list=11%, signal=94%
KEGG_LYSOSOME	KEGG_LYSOSOME	Details ...	121	0.575489	1.84828	0.00208768	0.0447914	0.131	11228	tags=53%, list=20%, signal=66%
KEGG_PURINE_METABOLISM	KEGG_PURINE_METABOLISM	Details ...	158	0.530398	1.83411	0.0021322	0.0458867	0.147	10693	tags=46%, list=19%, signal=56%
KEGG_BASAL_TRANSCRIPTION_FACTORS	KEGG_BASAL_TRANSCRIPTION_FACTORS	Details ...	35	0.649106	1.82535	0	0.0457588	0.155	14386	tags=80%, list=26%, signal=108%
KEGG_OTHER_GLYCAN_DEGRADATION	KEGG_OTHER_GLYCAN_DEGRADATION	Details ...	16	0.688993	1.80964	0.00413223	0.0481893	0.165	12063	tags=69%, list=22%, signal=88%
KEGG_PATHOGENIC_ESCHERICHIA_COLI_INFECTION	KEGG_PATHOGENIC_ESCHERICHIA_COLI_INFECTION	Details ...	56	0.589718	1.80781	0.002079	0.0451527	0.165	13279	tags=64%, list=24%, signal=85%
KEGG_AMINOACYL_TRNA_BIOSYNTHESIS	KEGG_AMINOACYL_TRNA_BIOSYNTHESIS	Details ...	41	0.635211	1.80189	0.00210526	0.0446246	0.173	17584	tags=90%, list=32%, signal=132%
KEGG_NUCLEOTIDE_EXCISION_REPAIR	KEGG_NUCLEOTIDE_EXCISION_REPAIR	Details ...	44	0.667917	1.80176	0	0.0418943	0.174	11230	tags=68%, list=20%, signal=85%
KEGG_MISMATCH_REPAIR	KEGG_MISMATCH_REPAIR	Details ...	23	0.765871	1.78326	0.00210084	0.0485496	0.193	8488	tags=78%, list=15%, signal=92%
KEGG_P53_SIGNALING_PATHWAY	KEGG_P53_SIGNALING_PATHWAY	Details ...	68	0.587054	1.77899	0.00207469	0.0476144	0.196	10967	tags=53%, list=20%, signal=66%
KEGG_MTOR_SIGNALING_PATHWAY	KEGG_MTOR_SIGNALING_PATHWAY	Details ...	52	0.619065	1.76756	0	0.0507726	0.209	11969	tags=63%, list=22%, signal=81%
KEGG_RENAL_CELL_CARCINOMA	KEGG_RENAL_CELL_CARCINOMA	Details ...	70	0.625264	1.76163	0	0.050371	0.219	11723	tags=59%, list=21%, signal=74%
KEGG_RNA_POLYMERASE	KEGG_RNA_POLYMERASE		28	0.616582	1.75326	0.0021692	0.0518007	0.235	10505	tags=61%, list=19%, signal=75%
KEGG_UBIQUITIN_MEDIATED_PROTEOLYSIS	KEGG_UBIQUITIN_MEDIATED_PROTEOLYSIS		134	0.603788	1.75308	0.00210526	0.049547	0.236	11769	tags=60%, list=21%, signal=77%
KEGG_SPHINGOLIPID_METABOLISM	KEGG_SPHINGOLIPID_METABOLISM		39	0.608948	1.75214	0.0021322	0.0476368	0.238	12618	tags=59%, list=23%, signal=76%
KEGG_NON_SMALL_CELL_LUNG_CANCER	KEGG_NON_SMALL_CELL_LUNG_CANCER		54	0.612505	1.74294	0.00207039	0.0493946	0.251	12244	tags=57%, list=22%, signal=74%
KEGG_CHRONIC_MYELOID_LEUKEMIA	KEGG_CHRONIC_MYELOID_LEUKEMIA		73	0.624059	1.73484	0	0.051808	0.263	13459	tags=64%, list=24%, signal=85%
KEGG_N_GLYCAN_BIOSYNTHESIS	KEGG_N_GLYCAN_BIOSYNTHESIS		46	0.540976	1.73125	0.0102041	0.0509774	0.264	12444	tags=59%, list=22%, signal=76%
KEGG_ENDOCYTOSIS	KEGG_ENDOCYTOSIS		181	0.552296	1.72564	0.00843882	0.0529048	0.284	17188	tags=63%, list=31%, signal=91%
KEGG_AMINO_SUGAR_AND_NUCLEOTIDE_SUGAR_METABOLISM	KEGG_AMINO_SUGAR_AND_NUCLEOTIDE_SUGAR_METABOLISM		43	0.565786	1.69449	0.0087146	0.0678804	0.345	14906	tags=63%, list=27%, signal=86%
KEGG_FC_GAMMA_R_MEDIATED_PHAGOCYTOSIS	KEGG_FC_GAMMA_R_MEDIATED_PHAGOCYTOSIS		96	0.599882	1.69131	0.00408163	0.0666201	0.352	13059	tags=64%, list=24%, signal=83%
KEGG_PANCREATIC_CANCER	KEGG_PANCREATIC_CANCER		70	0.615277	1.6827	0	0.070602	0.376	11744	tags=59%, list=21%, signal=74%
KEGG_VIBRIO_CHOLERAE_INFECTION	KEGG_VIBRIO_CHOLERAE_INFECTION		54	0.509326	1.68108	0.0149893	0.0696586	0.378	22348	tags=76%, list=40%, signal=127%
KEGG_SNARE_INTERACTIONS_IN_VESICULAR_TRANSPORT	KEGG_SNARE_INTERACTIONS_IN_VESICULAR_TRANSPORT		38	0.575115	1.67557	0.00414938	0.0707989	0.391	13947	tags=61%, list=25%, signal=81%
KEGG_BLADDER_CANCER	KEGG_BLADDER_CANCER		42	0.587395	1.66961	0.0102041	0.0735741	0.405	11708	tags=52%, list=21%, signal=66%
KEGG_RIG_I_LIKE_RECEPTOR_SIGNALING_PATHWAY	KEGG_RIG_I_LIKE_RECEPTOR_SIGNALING_PATHWAY		71	0.545723	1.66654	0.00840336	0.0733098	0.411	11573	tags=42%, list=21%, signal=53%
KEGG_HUNTINGTONS_DISEASE	KEGG_HUNTINGTONS_DISEASE		181	0.39355	1.65363	0.00865801	0.0779023	0.429	8897	tags=25%, list=16%, signal=30%
KEGG_GLIOMA	KEGG_GLIOMA		65	0.545867	1.64933	0.0102041	0.0781493	0.435	12244	tags=49%, list=22%, signal=63%
KEGG_CYTOSOLIC_DNA_SENSING_PATHWAY	KEGG_CYTOSOLIC_DNA_SENSING_PATHWAY		55	0.56221	1.64518	0.0258449	0.0791109	0.444	12062	tags=44%, list=22%, signal=56%
KEGG_GLYCOSYLPHOSPHATIDYLINOSITOL_GPI_ANCHOR_BIOSYNTHESIS	KEGG_GLYCOSYLPHOSPHATIDYLINOSITOL_GPI_ANCHOR_BIOSYNTHESIS		25	0.639448	1.64206	0.0167015	0.0789637	0.45	13645	tags=72%, list=25%, signal=96%
KEGG_PROTEASOME	KEGG_PROTEASOME		46	0.501562	1.63715	0.0672098	0.0797167	0.456	22888	tags=78%, list=41%, signal=133%
KEGG_REGULATION_OF_ACTIN_CYTOSKELETON	KEGG_REGULATION_OF_ACTIN_CYTOSKELETON		213	0.50836	1.62976	0.0146444	0.0826702	0.467	13477	tags=50%, list=24%, signal=66%
KEGG_THYROID_CANCER	KEGG_THYROID_CANCER		29	0.578812	1.62724	0.0254237	0.0825055	0.471	17949	tags=72%, list=32%, signal=107%
KEGG_NOD_LIKE_RECEPTOR_SIGNALING_PATHWAY	KEGG_NOD_LIKE_RECEPTOR_SIGNALING_PATHWAY		62	0.589194	1.62642	0.0325203	0.0808917	0.473	18583	tags=81%, list=34%, signal=121%
KEGG_PHOSPHATIDYLINOSITOL_SIGNALING_SYSTEM	KEGG_PHOSPHATIDYLINOSITOL_SIGNALING_SYSTEM		76	0.579391	1.62035	0.0205339	0.0841263	0.481	16587	tags=67%, list=30%, signal=96%
KEGG_VASOPRESSIN_REGULATED_WATER_REABSORPTION	KEGG_VASOPRESSIN_REGULATED_WATER_REABSORPTION		44	0.545253	1.60975	0.021322	0.089613	0.502	17813	tags=68%, list=32%, signal=100%
KEGG_EPITHELIAL_CELL_SIGNALING_IN_HELICOBACTER_PYLORI_INFECTION	KEGG_EPITHELIAL_CELL_SIGNALING_IN_HELICOBACTER_PYLORI_INFECTION		68	0.532212	1.59689	0.0273684	0.0970238	0.533	16931	tags=63%, list=31%, signal=91%
KEGG_ACUTE_MYELOID_LEUKEMIA	KEGG_ACUTE_MYELOID_LEUKEMIA		57	0.569323	1.59336	0.0375783	0.0968903	0.536	11736	tags=58%, list=21%, signal=73%
KEGG_COLORECTAL_CANCER	KEGG_COLORECTAL_CANCER		62	0.584299	1.59047	0.029661	0.0971446	0.54	17949	tags=71%, list=32%, signal=105%
KEGG_PATHWAYS_IN_CANCER	KEGG_PATHWAYS_IN_CANCER		325	0.502283	1.58691	0.0292276	0.0981315	0.547	14074	tags=50%, list=25%, signal=66%
KEGG_NEUROTROPHIN_SIGNALING_PATHWAY	KEGG_NEUROTROPHIN_SIGNALING_PATHWAY		126	0.528062	1.58406	0.0343348	0.0979298	0.552	12247	tags=52%, list=22%, signal=67%
KEGG_ERBB_SIGNALING_PATHWAY	KEGG_ERBB_SIGNALING_PATHWAY		87	0.52818	1.57434	0.0389344	0.102747	0.569	17175	tags=61%, list=31%, signal=88%
KEGG_VEGF_SIGNALING_PATHWAY	KEGG_VEGF_SIGNALING_PATHWAY		76	0.492668	1.54852	0.0378947	0.119114	0.621	15439	tags=57%, list=28%, signal=78%
KEGG_MAPK_SIGNALING_PATHWAY	KEGG_MAPK_SIGNALING_PATHWAY		267	0.470554	1.54759	0.0398323	0.117722	0.625	18330	tags=58%, list=33%, signal=86%
KEGG_RIBOFLAVIN_METABOLISM	KEGG_RIBOFLAVIN_METABOLISM		16	0.582972	1.5448	0.0378151	0.117938	0.628	17250	tags=69%, list=31%, signal=100%
KEGG_PROSTATE_CANCER	KEGG_PROSTATE_CANCER		89	0.518222	1.54167	0.0555556	0.117961	0.634	11723	tags=48%, list=21%, signal=61%
KEGG_INOSITOL_PHOSPHATE_METABOLISM	KEGG_INOSITOL_PHOSPHATE_METABOLISM		54	0.586195	1.53518	0.0463158	0.120828	0.648	13840	tags=65%, list=25%, signal=86%
KEGG_WNT_SIGNALING_PATHWAY	KEGG_WNT_SIGNALING_PATHWAY		150	0.494517	1.53169	0.04158	0.121147	0.655	17525	tags=58%, list=32%, signal=85%
KEGG_TOLL_LIKE_RECEPTOR_SIGNALING_PATHWAY	KEGG_TOLL_LIKE_RECEPTOR_SIGNALING_PATHWAY		102	0.524471	1.53012	0.0792683	0.120298	0.658	11723	tags=45%, list=21%, signal=57%
KEGG_INSULIN_SIGNALING_PATHWAY	KEGG_INSULIN_SIGNALING_PATHWAY		137	0.455952	1.52341	0.0611814	0.123724	0.67	12250	tags=47%, list=22%, signal=60%
KEGG_GLYCOSPHINGOLIPID_BIOSYNTHESIS_GANGLIO_SERIES	KEGG_GLYCOSPHINGOLIPID_BIOSYNTHESIS_GANGLIO_SERIES		15	0.594434	1.52176	0.0438413	0.122713	0.67	11657	tags=60%, list=21%, signal=76%
KEGG_FC_EPSILON_RI_SIGNALING_PATHWAY	KEGG_FC_EPSILON_RI_SIGNALING_PATHWAY		79	0.494432	1.51466	0.0704225	0.126764	0.676	12244	tags=49%, list=22%, signal=63%
KEGG_T_CELL_RECEPTOR_SIGNALING_PATHWAY	KEGG_T_CELL_RECEPTOR_SIGNALING_PATHWAY		108	0.546807	1.51435	0.0766129	0.12487	0.677	12127	tags=54%, list=22%, signal=69%
KEGG_GAP_JUNCTION	KEGG_GAP_JUNCTION		90	0.497462	1.50932	0.0658436	0.126517	0.683	13279	tags=46%, list=24%, signal=60%
KEGG_REGULATION_OF_AUTOPHAGY	KEGG_REGULATION_OF_AUTOPHAGY		35	0.481006	1.48861	0.0576132	0.141527	0.713	10882	tags=34%, list=20%, signal=43%
KEGG_NATURAL_KILLER_CELL_MEDIATED_CYTOTOXICITY	KEGG_NATURAL_KILLER_CELL_MEDIATED_CYTOTOXICITY		132	0.501811	1.48767	0.0858283	0.140201	0.714	15239	tags=48%, list=28%, signal=66%
KEGG_APOPTOSIS	KEGG_APOPTOSIS		87	0.513531	1.48158	0.0895833	0.142691	0.721	22571	tags=74%, list=41%, signal=124%
KEGG_AXON_GUIDANCE	KEGG_AXON_GUIDANCE		129	0.494068	1.47899	0.0628931	0.142803	0.727	17469	tags=54%, list=32%, signal=79%
KEGG_GLYCOSAMINOGLYCAN_DEGRADATION	KEGG_GLYCOSAMINOGLYCAN_DEGRADATION		21	0.517254	1.46654	0.0638298	0.151367	0.745	10898	tags=43%, list=20%, signal=53%
KEGG_ADHERENS_JUNCTION	KEGG_ADHERENS_JUNCTION		73	0.511503	1.46647	0.0884211	0.14919	0.745	12530	tags=52%, list=23%, signal=67%
KEGG_SMALL_CELL_LUNG_CANCER	KEGG_SMALL_CELL_LUNG_CANCER		84	0.527238	1.46485	0.0848861	0.148321	0.746	14224	tags=55%, list=26%, signal=74%
KEGG_ENDOMETRIAL_CANCER	KEGG_ENDOMETRIAL_CANCER		52	0.518797	1.44824	0.102128	0.160504	0.769	13360	tags=58%, list=24%, signal=76%
KEGG_ALZHEIMERS_DISEASE	KEGG_ALZHEIMERS_DISEASE		165	0.332112	1.44447	0.0847458	0.161429	0.772	23567	tags=43%, list=43%, signal=75%
KEGG_GLYCEROPHOSPHOLIPID_METABOLISM	KEGG_GLYCEROPHOSPHOLIPID_METABOLISM		77	0.432593	1.4378	0.0614407	0.164328	0.78	15554	tags=51%, list=28%, signal=70%
KEGG_GNRH_SIGNALING_PATHWAY	KEGG_GNRH_SIGNALING_PATHWAY		101	0.453096	1.43516	0.08	0.164579	0.783	18303	tags=54%, list=33%, signal=81%
KEGG_GLUTATHIONE_METABOLISM	KEGG_GLUTATHIONE_METABOLISM		49	0.417868	1.43167	0.083682	0.165338	0.784	10085	tags=31%, list=18%, signal=37%
KEGG_PENTOSE_PHOSPHATE_PATHWAY	KEGG_PENTOSE_PHOSPHATE_PATHWAY		27	0.452809	1.43129	0.0923379	0.163345	0.784	14162	tags=52%, list=26%, signal=70%
KEGG_MELANOMA	KEGG_MELANOMA		71	0.45835	1.43068	0.0759754	0.161577	0.786	11772	tags=37%, list=21%, signal=46%
KEGG_LEUKOCYTE_TRANSENDOTHELIAL_MIGRATION	KEGG_LEUKOCYTE_TRANSENDOTHELIAL_MIGRATION		116	0.458044	1.42716	0.111562	0.162895	0.789	15239	tags=50%, list=28%, signal=69%
KEGG_B_CELL_RECEPTOR_SIGNALING_PATHWAY	KEGG_B_CELL_RECEPTOR_SIGNALING_PATHWAY		75	0.505633	1.40202	0.153846	0.184505	0.815	19237	tags=68%, list=35%, signal=104%
KEGG_TYPE_II_DIABETES_MELLITUS	KEGG_TYPE_II_DIABETES_MELLITUS		47	0.459804	1.39683	0.0933063	0.187008	0.821	12443	tags=43%, list=22%, signal=55%
KEGG_GLYCOSAMINOGLYCAN_BIOSYNTHESIS_KERATAN_SULFATE	KEGG_GLYCOSAMINOGLYCAN_BIOSYNTHESIS_KERATAN_SULFATE		15	0.572447	1.39581	0.111828	0.185653	0.821	19314	tags=67%, list=35%, signal=102%
KEGG_LEISHMANIA_INFECTION	KEGG_LEISHMANIA_INFECTION		70	0.550469	1.37634	0.181263	0.200753	0.834	12957	tags=59%, list=23%, signal=76%
KEGG_LONG_TERM_DEPRESSION	KEGG_LONG_TERM_DEPRESSION		70	0.417868	1.37042	0.115619	0.204047	0.84	13059	tags=41%, list=24%, signal=54%
KEGG_AMYOTROPHIC_LATERAL_SCLEROSIS_ALS	KEGG_AMYOTROPHIC_LATERAL_SCLEROSIS_ALS		53	0.39404	1.36956	0.105708	0.202423	0.841	22768	tags=64%, list=41%, signal=109%
KEGG_LYSINE_DEGRADATION	KEGG_LYSINE_DEGRADATION		44	0.493831	1.36036	0.199588	0.208133	0.845	4937	tags=36%, list=9%, signal=40%
KEGG_TIGHT_JUNCTION	KEGG_TIGHT_JUNCTION		132	0.404419	1.35258	0.128151	0.212796	0.848	14974	tags=41%, list=27%, signal=56%
KEGG_PROTEIN_EXPORT	KEGG_PROTEIN_EXPORT		24	0.429824	1.34603	0.177106	0.216221	0.855	26589	tags=83%, list=48%, signal=160%
KEGG_FOCAL_ADHESION	KEGG_FOCAL_ADHESION		199	0.441256	1.34076	0.203219	0.218407	0.86	13761	tags=43%, list=25%, signal=57%
KEGG_LONG_TERM_POTENTIATION	KEGG_LONG_TERM_POTENTIATION		70	0.414899	1.33704	0.147303	0.219087	0.864	22061	tags=63%, list=40%, signal=104%
KEGG_GLYCOSAMINOGLYCAN_BIOSYNTHESIS_HEPARAN_SULFATE	KEGG_GLYCOSAMINOGLYCAN_BIOSYNTHESIS_HEPARAN_SULFATE		26	0.486098	1.33544	0.15272	0.218103	0.865	13551	tags=50%, list=24%, signal=66%
KEGG_CHEMOKINE_SIGNALING_PATHWAY	KEGG_CHEMOKINE_SIGNALING_PATHWAY		188	0.438497	1.33397	0.182731	0.217423	0.865	12322	tags=44%, list=22%, signal=56%
KEGG_TGF_BETA_SIGNALING_PATHWAY	KEGG_TGF_BETA_SIGNALING_PATHWAY		85	0.460697	1.32789	0.179541	0.220708	0.871	13072	tags=42%, list=24%, signal=55%
KEGG_MELANOGENESIS	KEGG_MELANOGENESIS		101	0.413782	1.32485	0.144351	0.220792	0.872	17182	tags=48%, list=31%, signal=69%
KEGG_NOTCH_SIGNALING_PATHWAY	KEGG_NOTCH_SIGNALING_PATHWAY		47	0.479431	1.30937	0.202151	0.231872	0.884	20954	tags=68%, list=38%, signal=110%
KEGG_SELENOAMINO_ACID_METABOLISM	KEGG_SELENOAMINO_ACID_METABOLISM		26	0.461324	1.30228	0.193059	0.236292	0.893	15624	tags=58%, list=28%, signal=80%
KEGG_CARDIAC_MUSCLE_CONTRACTION	KEGG_CARDIAC_MUSCLE_CONTRACTION		78	0.361293	1.29687	0.145263	0.238889	0.895	19507	tags=38%, list=35%, signal=59%
KEGG_ETHER_LIPID_METABOLISM	KEGG_ETHER_LIPID_METABOLISM		33	0.430761	1.29512	0.162791	0.238379	0.895	13059	tags=39%, list=24%, signal=52%
KEGG_ALDOSTERONE_REGULATED_SODIUM_REABSORPTION	KEGG_ALDOSTERONE_REGULATED_SODIUM_REABSORPTION		42	0.427429	1.29182	0.164859	0.238847	0.897	13333	tags=43%, list=24%, signal=56%
KEGG_GLYCOSAMINOGLYCAN_BIOSYNTHESIS_CHONDROITIN_SULFATE	KEGG_GLYCOSAMINOGLYCAN_BIOSYNTHESIS_CHONDROITIN_SULFATE		22	0.5006	1.28397	0.205882	0.243126	0.899	13551	tags=50%, list=24%, signal=66%
KEGG_JAK_STAT_SIGNALING_PATHWAY	KEGG_JAK_STAT_SIGNALING_PATHWAY		155	0.412273	1.28232	0.219959	0.242081	0.9	17184	tags=46%, list=31%, signal=67%
KEGG_ARRHYTHMOGENIC_RIGHT_VENTRICULAR_CARDIOMYOPATHY_ARVC	KEGG_ARRHYTHMOGENIC_RIGHT_VENTRICULAR_CARDIOMYOPATHY_ARVC		74	0.421634	1.27862	0.20082	0.243229	0.902	19269	tags=57%, list=35%, signal=87%
KEGG_FRUCTOSE_AND_MANNOSE_METABOLISM	KEGG_FRUCTOSE_AND_MANNOSE_METABOLISM		33	0.417347	1.26442	0.189076	0.25436	0.909	16282	tags=64%, list=29%, signal=90%
KEGG_HEDGEHOG_SIGNALING_PATHWAY	KEGG_HEDGEHOG_SIGNALING_PATHWAY		56	0.426477	1.24231	0.218415	0.272942	0.923	10913	tags=34%, list=20%, signal=42%
KEGG_GLYCOSPHINGOLIPID_BIOSYNTHESIS_LACTO_AND_NEOLACTO_SERIES	KEGG_GLYCOSPHINGOLIPID_BIOSYNTHESIS_LACTO_AND_NEOLACTO_SERIES		26	0.426687	1.22067	0.242424	0.291451	0.933	19889	tags=62%, list=36%, signal=96%
KEGG_HYPERTROPHIC_CARDIOMYOPATHY_HCM	KEGG_HYPERTROPHIC_CARDIOMYOPATHY_HCM		83	0.397597	1.2166	0.262055	0.292618	0.935	19269	tags=51%, list=35%, signal=78%
KEGG_BASAL_CELL_CARCINOMA	KEGG_BASAL_CELL_CARCINOMA		55	0.418277	1.21137	0.251055	0.29533	0.936	17949	tags=49%, list=32%, signal=73%
KEGG_ANTIGEN_PROCESSING_AND_PRESENTATION	KEGG_ANTIGEN_PROCESSING_AND_PRESENTATION		81	0.432431	1.19931	0.325103	0.304499	0.943	19421	tags=43%, list=35%, signal=66%
KEGG_DORSO_VENTRAL_AXIS_FORMATION	KEGG_DORSO_VENTRAL_AXIS_FORMATION		24	0.46512	1.19706	0.277433	0.303737	0.944	10973	tags=42%, list=20%, signal=52%
KEGG_GLYCEROLIPID_METABOLISM	KEGG_GLYCEROLIPID_METABOLISM		49	0.35289	1.19495	0.208421	0.303005	0.946	16358	tags=39%, list=30%, signal=55%
KEGG_ONE_CARBON_POOL_BY_FOLATE	KEGG_ONE_CARBON_POOL_BY_FOLATE		17	0.431437	1.19029	0.23374	0.305548	0.948	3077	tags=29%, list=6%, signal=31%
KEGG_CALCIUM_SIGNALING_PATHWAY	KEGG_CALCIUM_SIGNALING_PATHWAY		178	0.342834	1.18353	0.238494	0.30953	0.951	18330	tags=44%, list=33%, signal=65%
KEGG_SYSTEMIC_LUPUS_ERYTHEMATOSUS	KEGG_SYSTEMIC_LUPUS_ERYTHEMATOSUS		135	0.358321	1.16509	0.291837	0.325185	0.957	19608	tags=52%, list=35%, signal=80%
KEGG_DILATED_CARDIOMYOPATHY	KEGG_DILATED_CARDIOMYOPATHY		90	0.372214	1.15703	0.312127	0.330702	0.958	19269	tags=49%, list=35%, signal=75%
KEGG_CYSTEINE_AND_METHIONINE_METABOLISM	KEGG_CYSTEINE_AND_METHIONINE_METABOLISM		34	0.374005	1.15699	0.286869	0.327821	0.958	5781	tags=32%, list=10%, signal=36%
KEGG_GALACTOSE_METABOLISM	KEGG_GALACTOSE_METABOLISM		26	0.378617	1.14654	0.293501	0.335881	0.962	12797	tags=42%, list=23%, signal=55%
KEGG_HEMATOPOIETIC_CELL_LINEAGE	KEGG_HEMATOPOIETIC_CELL_LINEAGE		85	0.413874	1.13374	0.346535	0.346765	0.965	12831	tags=36%, list=23%, signal=47%
KEGG_RIBOSOME	KEGG_RIBOSOME		88	0.483562	1.13308	0.391039	0.3445	0.965	26121	tags=89%, list=47%, signal=168%
KEGG_O_GLYCAN_BIOSYNTHESIS	KEGG_O_GLYCAN_BIOSYNTHESIS		30	0.404543	1.08535	0.386076	0.390758	0.973	9768	tags=33%, list=18%, signal=40%
KEGG_PRIMARY_IMMUNODEFICIENCY	KEGG_PRIMARY_IMMUNODEFICIENCY		35	0.472855	1.06891	0.44334	0.405374	0.973	21962	tags=69%, list=40%, signal=114%
KEGG_OXIDATIVE_PHOSPHORYLATION	KEGG_OXIDATIVE_PHOSPHORYLATION		131	0.241839	1.06184	0.416667	0.409863	0.974	32364	tags=56%, list=59%, signal=136%
KEGG_CYTOKINE_CYTOKINE_RECEPTOR_INTERACTION	KEGG_CYTOKINE_CYTOKINE_RECEPTOR_INTERACTION		264	0.341856	1.0534	0.41502	0.415438	0.977	23640	tags=54%, list=43%, signal=93%
KEGG_VIRAL_MYOCARDITIS	KEGG_VIRAL_MYOCARDITIS		68	0.364083	1.04699	0.430862	0.419385	0.977	22495	tags=54%, list=41%, signal=92%
KEGG_TASTE_TRANSDUCTION	KEGG_TASTE_TRANSDUCTION		51	0.318822	1.02694	0.413088	0.43679	0.982	22398	tags=51%, list=40%, signal=86%
KEGG_PARKINSONS_DISEASE	KEGG_PARKINSONS_DISEASE		129	0.222343	1.02042	0.423762	0.440692	0.982	32364	tags=53%, list=59%, signal=129%
KEGG_ABC_TRANSPORTERS	KEGG_ABC_TRANSPORTERS		44	0.343009	1.0141	0.441667	0.443716	0.982	18592	tags=55%, list=34%, signal=82%
KEGG_STEROID_BIOSYNTHESIS	KEGG_STEROID_BIOSYNTHESIS		17	0.424745	1.012	0.470468	0.442467	0.982	18987	tags=53%, list=34%, signal=81%
KEGG_VASCULAR_SMOOTH_MUSCLE_CONTRACTION	KEGG_VASCULAR_SMOOTH_MUSCLE_CONTRACTION		115	0.310838	0.994568	0.462168	0.457879	0.984	18611	tags=44%, list=34%, signal=67%
KEGG_PORPHYRIN_AND_CHLOROPHYLL_METABOLISM	KEGG_PORPHYRIN_AND_CHLOROPHYLL_METABOLISM		41	0.327553	0.986965	0.449416	0.461865	0.984	17846	tags=46%, list=32%, signal=68%
KEGG_INTESTINAL_IMMUNE_NETWORK_FOR_IGA_PRODUCTION	KEGG_INTESTINAL_IMMUNE_NETWORK_FOR_IGA_PRODUCTION		46	0.400687	0.980031	0.482824	0.466098	0.985	22761	tags=61%, list=41%, signal=103%
KEGG_ADIPOCYTOKINE_SIGNALING_PATHWAY	KEGG_ADIPOCYTOKINE_SIGNALING_PATHWAY		67	0.297412	0.975827	0.491667	0.466737	0.985	11900	tags=31%, list=22%, signal=40%
KEGG_ECM_RECEPTOR_INTERACTION	KEGG_ECM_RECEPTOR_INTERACTION		84	0.341118	0.965848	0.495984	0.474687	0.986	18756	tags=42%, list=34%, signal=63%
KEGG_PANTOTHENATE_AND_COA_BIOSYNTHESIS	KEGG_PANTOTHENATE_AND_COA_BIOSYNTHESIS		16	0.362353	0.957181	0.50625	0.480087	0.988	14277	tags=50%, list=26%, signal=67%
KEGG_TYPE_I_DIABETES_MELLITUS	KEGG_TYPE_I_DIABETES_MELLITUS		41	0.395448	0.93417	0.54491	0.501654	0.991	18744	tags=41%, list=34%, signal=63%
KEGG_NICOTINATE_AND_NICOTINAMIDE_METABOLISM	KEGG_NICOTINATE_AND_NICOTINAMIDE_METABOLISM		24	0.308183	0.901688	0.580913	0.535504	0.992	20446	tags=46%, list=37%, signal=73%
KEGG_TERPENOID_BACKBONE_BIOSYNTHESIS	KEGG_TERPENOID_BACKBONE_BIOSYNTHESIS		15	0.36429	0.899716	0.559118	0.533798	0.992	14551	tags=47%, list=26%, signal=63%
KEGG_CELL_ADHESION_MOLECULES_CAMS	KEGG_CELL_ADHESION_MOLECULES_CAMS		131	0.28652	0.839739	0.617063	0.60027	0.993	22109	tags=44%, list=40%, signal=72%
KEGG_NEUROACTIVE_LIGAND_RECEPTOR_INTERACTION	KEGG_NEUROACTIVE_LIGAND_RECEPTOR_INTERACTION		270	0.227976	0.818926	0.802151	0.620847	0.994	20097	tags=39%, list=36%, signal=60%
KEGG_ALLOGRAFT_REJECTION	KEGG_ALLOGRAFT_REJECTION		35	0.378763	0.810868	0.64741	0.626011	0.995	22761	tags=49%, list=41%, signal=82%
KEGG_AUTOIMMUNE_THYROID_DISEASE	KEGG_AUTOIMMUNE_THYROID_DISEASE		50	0.32596	0.803518	0.652344	0.629882	0.995	24564	tags=38%, list=44%, signal=68%
KEGG_OLFACTORY_TRANSDUCTION	KEGG_OLFACTORY_TRANSDUCTION		385	0.183539	0.79534	0.880515	0.633999	0.995	32174	tags=36%, list=58%, signal=85%
KEGG_GRAFT_VERSUS_HOST_DISEASE	KEGG_GRAFT_VERSUS_HOST_DISEASE		37	0.359713	0.775881	0.659319	0.653926	0.997	18744	tags=35%, list=34%, signal=53%
KEGG_BIOSYNTHESIS_OF_UNSATURATED_FATTY_ACIDS	KEGG_BIOSYNTHESIS_OF_UNSATURATED_FATTY_ACIDS		22	0.28995	0.770118	0.694165	0.656001	0.997	12486	tags=32%, list=23%, signal=41%
KEGG_ASTHMA	KEGG_ASTHMA		28	0.276172	0.647105	0.79798	0.803029	0.999	28955	tags=64%, list=52%, signal=135%
KEGG_MATURITY_ONSET_DIABETES_OF_THE_YOUNG	KEGG_MATURITY_ONSET_DIABETES_OF_THE_YOUNG		25	0.207282	0.589341	0.960084	0.863181	0.999	25985	tags=48%, list=47%, signal=90%
